# Supplementary material for: Systematic review with network meta-analysis of randomized controlled trials of robotic-assisted arm training for improving activities of daily living and upper limb function after stroke
Source: J Neuroeng Rehabil. 2020 Jun 30;17:83. doi: 10.1186/s12984-020-00715-0 (PMC7325016; doi:10.1186/s12984-020-00715-0)
Supplement: Supplementary file 4 — Additional file 4. a-c: Forest plots of indirect comparisons. [file 12984_2020_715_MOESM4_ESM.zip]

Archive with 3 entries (3 files):
- Additional file 4a ADL_plot_Indirect comparisons.pdf
- Additional file 4b Function_plot_Indirect comparisons.pdf
- Additional file 4c AE_plot_Indirect comparisons.pdf
