# Supplementary material for: Systematic review with network meta-analysis of randomized controlled trials of robotic-assisted arm training for improving activities of daily living and upper limb function after stroke
Source: J Neuroeng Rehabil. 2020 Jun 30;17:83. doi: 10.1186/s12984-020-00715-0 (PMC7325016; doi:10.1186/s12984-020-00715-0)
Supplement: Supplementary file 9 — Additional file 9. Forest plot of subgroups of studies with patients in the first 3 months or later after stroke. [file 12984_2020_715_MOESM9_ESM.zip]

Archive with 2 entries (2 files):
- AF9a subgroup less than 3months post stroke.pdf
- AF9b subgroup more than 3months post stroke.pdf
